# Supplementary material for: Completing bacterial genome assemblies: strategy and performance comparisons
Source: Sci Rep. 2015 Mar 4;5:8747. doi: 10.1038/srep08747 (PMC4348652; doi:10.1038/srep08747)
Supplement: Supplementary Information — Additional file 1 [file srep08747-s1.xls]

## Sheet: S1 (D1, E. coli)
ALLPATHS-LG
Statistics without reference	alg_d1_web	alg_d1_web_nopac	alg_d1_raw	alg_d1_raw_nopac	alg_d1_frac	alg_d1_frac_nopac	alg_d1_50X	alg_d1_50X_nopac	alg_d1_100X	alg_d1_100X_nopac	alg_d1_web_d5_single
# contigs	1	2	14	1	1	5	1	3	1	2	1
Largest contig	4638970	4631220	4625005	4633080	4638970	4575759	4638970	4629108	4638970	4638312	4638993
Total length	4638970	4633146	4652215	4633080	4638970	4698903	4638970	4633082	4638970	4640072	4638993
N50	4638970	4631220	4625005	4633080	4638970	4575759	4638970	4629108	4638970	4638312	4638993
Misassemblies
# misassemblies	0	3	5	7	0	8	0	8	0	5	0
Misassembled contigs length	0	4631220	4625005	4633080	0	4577746	0	4631095	0	4638312	0
Mismatches
# mismatches per 100 kbp	0.11	1.19	1.06	1.42	0.06	2.84	0.09	2.52	0.06	2.26	0.47
# indels per 100 kbp	0.09	0.41	0.15	0.53	0.09	0.72	0.09	0.48	0.09	0.52	0.22
# N's per 100 kbp	0	533.22	282.94	1545.02	0	698.87	0.04	703.96	0	760.38	0.02
Genome statistics
Genome fraction (%)	99.983	99.345	99.418	98.343	99.983	99.265	99.983	99.136	99.983	99.272	99.983
Duplication ratio	1	1.005	1.009	1.016	1	1.021	1	1.008	1	1.008	1
# genes	4494 + 1 part	4465 + 11 part	4471 + 2 part	4395 + 31 part	4494 + 1 part	4460 + 14 part	4494 + 1 part	4451 + 13 part	4494 + 1 part	4455 + 14 part	4494 + 1 part
NGA50	4638970	3180483	2714032	687701	4638970	654008	4638970	2675325	4638970	694154	4638993
Runtime	42m	28m	2h 35m	2h 1m	35m	31m	35m	28m	41m	32m	27m
SPAdes
Statistics without reference	spd_d1_raw	spd_d1_raw_nopac	spd_d1_web	spd_d1_web_nopac	spd_d1_raw_d5_single
# contigs	28	40	16	31	23
Largest contig	1749262	1190496	1090659	1087924	3014973
Total length	4630525	4612084	4611695	4604959	4634373
N50	1092719	693826	692096	555967	3014973
Misassemblies
# misassemblies	3	3	5	5	1
Misassembled contigs length	2841981	1190496	1844546	1294499	3014973
Mismatches
# mismatches per 100 kbp	8.62	5.27	9.36	8.26	8.7
# indels per 100 kbp	0.85	0.5	0.76	0.74	0.63
# N's per 100 kbp	31.31	136.01	92.46	161.91	7.94
Genome statistics
Genome fraction (%)	99.459	98.939	99.217	98.951	99.605
Duplication ratio	1.001	1.002	1.002	1.004	1.001
# genes	4470 + 13 part	4430 + 21 part	4459 + 13 part	4427 + 25 part	4479 + 3 part
NGA50	694449	651327	657193	368287	2497974
Runtime	1h 39m	1h 33m	27m	27m	1h 20m

## Sheet: S2 (D2, R. spha)
ALLPATHS-LG
Statistics without reference	alg_d2_web	alg_d2_web_nopac	alg_d2_raw	alg_d2_raw_nopac	alg_d2_frac	alg_d2_frac_nopac	alg_d2_50X_nopac	alg_d2_100X	alg_d2_100X_nopac
# contigs	11	31	13	57	10	32	79	12	29
Largest contig	3188818	3188995	3188540	3186675	3188847	1674993	263863	3188773	2634704
Total length	4601792	4592561	4588701	4583750	4609235	4620837	4096056	4602493	4628207
N50	3188818	3188995	3188540	3186675	3188847	1492665	99916	3188773	2634704
Misassemblies
# misassemblies	3	6	3	4	4	10	249	4	16
Misassembled contigs length	133056	4163443	1067239	4147900	206335	2637662	3829308	196336	3815869
Mismatches
# mismatches per 100 kbp	3.04	5.81	3.69	4.23	4.15	7.41	21.37	6.35	7.02
# indels per 100 kbp	2.91	3.65	3.93	3.57	3.65	4.5	4.88	5.48	4.99
# N's per 100 kbp	0	120.74	0.09	149.31	0.13	197.84	27311	45.04	1572.6
Genome statistics
Genome fraction (%)	99.921	99.417	99.583	98.669	99.927	99.437	64.402	99.834	98.348
Duplication ratio	1.001	1.004	1.001	1.009	1.002	1.01	1.378	1.002	1.022
# genes	4381 + 6 part	4345 + 30 part	4365 + 11 part	4308 + 47 part	4379 + 7 part	4341 + 31 part	2162 + 1205 part	4372 + 14 part	4183 + 185 part
NGA50	3188814	3182258	3188540	3180491	3188795	1486855	9775	3188333	511933
Runtime	2h 12m	41m	5h 9m	1h 1m	1h 49m	36m	19m	3h 33m	33m
SPAdes
Statistics without reference	spd_d2_raw	spd_d2_raw_nopac	spd_d2_web	spd_d2_web_nopac
# contigs	44	93	57	114
Largest contig	1895290	1213129	1209840	902414
Total length	4584163	4572029	4566203	4572450
N50	422736	223105	318530	183697
Misassemblies
# misassemblies	10	6	33	27
Misassembled contigs length	1235058	719244	3312932	2751349
Mismatches
# mismatches per 100 kbp	37.73	33.53	53.46	54.6
# indels per 100 kbp	8.02	5.25	23.18	9.48
# N's per 100 kbp	79.88	141.6	206.41	508.06
Genome statistics
Genome fraction (%)	99.157	98.821	98.589	98.555
Duplication ratio	1.005	1.006	1.006	1.009
# genes	4287 + 68 part	4208 + 144 part	4170 + 166 part	4063 + 285 part
NGA50	331154	217190	164917	148794
Runtime	1d 16h 22m	1d 15h 44m	1h 33m	1h 19m

## Sheet: S3 (D3, S. pneu)
ALLPATHS-LG
Statistics without reference	alg_d3_web	alg_d3_web_nopac	alg_d3_raw	alg_d3_raw_nopac	alg_d3_frac	alg_d3_frac_nopac	alg_d3_50X	alg_d3_50X_nopac	alg_d3_100X	alg_d3_100X_nopac
# contigs	1	4	5	6	1	4	2	4	1	7
Largest contig	2162245	1663585	1340620	2135901	2151421	1671738	1189234	1675149	2150940	1812035
Total length	2162245	2161502	2140045	2144412	2151421	2160013	2146017	2163970	2150940	2157620
N50	2162245	1663585	1340620	2135901	2151421	1671738	1189234	1675149	2150940	1812035
Misassemblies
# misassemblies	3	2	2	11	2	6	0	5	2	2
Misassembled contigs length	2162245	1663585	1340620	2138844	2151421	1949937	0	1675149	2150940	1812035
Mismatches
# mismatches per 100 kbp	5.7	2.16	2.15	4.43	2.05	2.07	2.05	3.2	2.05	2.21
# indels per 100 kbp	1.53	1.5	1.08	2.29	0.93	1.6	0.98	1.5	0.98	1.6
# N's per 100 kbp	0.05	759.8	0.14	1714.74	0.09	1505.69	0.14	1609.26	0.09	938.21
Genome statistics
Genome fraction (%)	99.946	98.777	98.862	97.199	99.45	98.241	99.239	98.431	99.43	98.31
Duplication ratio	1.002	1.013	1.002	1.019	1.001	1.018	1.001	1.017	1.001	1.016
# genes	2297 + 4 part	2269 + 17 part	2283 + 10 part	2239 + 33 part	2297 + 4 part	2257 + 18 part	2294 + 4 part	2260 + 27 part	2297 + 4 part	2262 + 19 part
NGA50	1197408	468023	469127	459198	1189418	467165	1188680	467048	1189418	828148
Runtime	1h 16m	19m	6h 5m	53m	41m	19m	53m	20m	39m	19m
SPAdes
Statistics without reference	spd_d3_raw	spd_d3_raw_nopac	spd_d3_web	spd_d3_web_nopac
# contigs	90	142	20	65
Largest contig	423414	362472	433183	247182
Total length	2239813	2192447	2157030	2176172
N50	365564	81903	210016	84287
Misassemblies
# misassemblies	8	3	13	19
Misassembled contigs length	815978	85063	1358992	1114155
Mismatches
# mismatches per 100 kbp	31.5	18.33	26.66	20.9
# indels per 100 kbp	2.89	2.1	4.52	2.14
# N's per 100 kbp	414.9	1019.23	727.2	1305.04
Genome statistics
Genome fraction (%)	99.177	97.179	98.267	97.185
Duplication ratio	1.018	1.017	1.017	1.038
# genes	2269 + 21 part	2170 + 62 part	2244 + 25 part	2177 + 57 part
NGA50	208537	81058	124123	71450
Runtime	1h 8m	51m	19m	11m

## Sheet: S4 (D4+D5, E. coli)
PBcR pipeline
Statistics without reference	071634_raw_asm.ctg	2_raw_25X_asm.ctg	3_raw_25X_asm.ctg	4_raw_25X_asm.ctg	17_25X_runCA1
# contigs	19	17	15	12	5
Largest contig	745120	757702	1426293	1812746	2021284
Total length	4669108	4675233	4666874	4653487	4666475
N50	356974	405539	323732	834736	1215597
Misassemblies
# misassemblies	8	7	6	9	8
Misassembled contigs length	1539749	1697372	1321332	3595196	1994551
Mismatches
# mismatches per 100 kbp	2.75	2.23	2.14	2.28	4.29
# indels per 100 kbp	2.14	0.84	0.48	0.76	0.5
# N's per 100 kbp	0.19	0	0	0.13	0.02
Genome statistics
Genome fraction (%)	99.639	99.633	99.636	99.215	99.944
Duplication ratio	1.01	1.013	1.01	1.012	1.006
# genes	4473 + 15 part	4466 + 8 part	4467 + 11 part	4456 + 12 part	4487 + 6 part
NGA50	356957	405538	323732	356726	768685
PBcR pipeline in wgs-8.2
Statistics without reference	hybrid_1smrt	hybrid_2smrt	hybrid_3smrt	hybrid_4smrt	hybrid_17smrt
# contigs	24	9	6	2	3
Largest contig	699206	2229824	3385118	4461262	4649343
Total length	4686657	4685972	4678733	4653153	4674706
N50	564692	981448	3385118	4461262	4649343
Misassemblies
# misassemblies	7	11	10	9	11
Misassembled contigs length	1091536	3501620	4397319	4461262	4661093
Mismatches
# mismatches per 100 kbp	2.26	1.64	0.91	2.07	2
# indels per 100 kbp	0.63	0.32	0.24	0.3	0.47
# N's per 100 kbp	0	0	0	0	0
Genome statistics
Genome fraction (%)	99.922	100	100	100	100
Duplication ratio	1.011	1.01	1.008	1.003	1.008
# genes	4482 + 13 part	4495 + 2 part	4495 + 2 part	4494 + 3 part	4495 + 2 part
NGA50	293226	947955	949288	3026415	3026412
Rumtime	6hr 8m	9hr 52m	10hr 24m	11hr 57m	12hr 52m
SPAdes
Statistics without reference	spd_miseq	spd_hb_1cell	spd_hb_2cell	spd_hb_3cell	spd_hb_4cell	spd_hb_17cell	spd_d4+d9
# contigs	86	15	14	12	11	6	6
Largest contig	285889	2498709	3196491	1522255	2216997	4644452	4644455
Total length	4577132	4626443	4639784	4651072	4649795	4652420	4652423
N50	139882	2498709	3196491	1241619	1750947	4644452	4644455
Misassemblies
# misassemblies	2	6	6	7	7	7	7
Misassembled contigs length	215581	2498709	3196491	2501706	3967944	4644452	4644455
Mismatches
# mismatches per 100 kbp	3.02	5.16	6.16	6.79	6.81	6.79	6.79
# indels per 100 kbp	0.46	0.54	0.54	0.58	0.58	0.67	0.58
# N's per 100 kbp	0	0	0	0	0	0	0
Genome statistics
Genome fraction (%)	98.451	99.411	99.756	100	99.976	100	100
Duplication ratio	1.001	1.001	1.001	1.001	1.001	1.001	1.001
# genes	4399 + 32 part	4479 + 3 part	4485 + 4 part	4492 + 5 part	4492 + 5 part	4495 + 2 part	4495 + 2 part
NGA50	133059	692561	1041186	889325	1278976	3026419	3026422
Runtime	2h 28m	2h 34m	2h 36m	2h 40m	2h 35m	2h 46m	2h 33m
SSPACE-LongRead
Statistics without reference	spd_sspace_1smrt	spd_sspace_2smrt	spd_sspace_3smrt	spd_sspace_4smrt	spd_sspace_17smrt	spd_sspace_d4+d9
# contigs	15	18	16	15	17	14
Largest contig	2497845	1260980	2501081	3194637	1954649	3392211
Total length	4632909	4633058	4636174	4638657	4633857	4632677
N50	2497845	1238868	2501081	3194637	1238635	3392211
Misassemblies
# misassemblies	9	10	10	10	8	8
Misassembled contigs length	3193893	3244631	2705788	3657574	3243566	4020696
Mismatches
# mismatches per 100 kbp	7.15	6.2	6.9	7.17	6.05	6.43
# indels per 100 kbp	1.06	1	1.32	1.27	0.95	1.06
# N's per 100 kbp	97.89	67.67	77.33	77.37	91.03	123.88
Genome statistics
Genome fraction (%)	99.498	99.483	99.664	99.748	99.432	99.587
Duplication ratio	1.002	1.002	1.002	1.002	1.003	1.001
# genes	4467 + 14 part	4465 + 13 part	4476 + 11 part	4477 + 11 part	4467 + 11 part	4470 + 13 part
NGA50	571664	425173	852639	1039467	1039472	1039654
Runtime	4m	8m	15m	18m	1h 14m	43m

## Sheet: S5 (D5, D6. D9, E. coli)
D5
HGAP
Statistics without reference	hgap_d5_rg4_1	hgap_d5_rg4_2	hgap_d5_rg4_3	hgap_d5_rg6_1	hgap_d5_rg6_2	hgap_d5_rg6_3	hgap_d5_rg8_1	hgap_d5_rg8_2	hgap_d5_rg8_3
# contigs	2	6	1	4	2	4	2	3	2
Largest contig	3768995	4105501	4644254	3784001	4646000	3287004	4646998	4622502	4647000
Total length	4649500	4678503	4644254	4660999	4655498	4667500	4660992	4660836	4656000
N50	3768995	4105501	4644254	3784001	4646000	3287004	4646998	4622502	4647000
Misassemblies
# misassemblies	8	10	10	9	8	8	8	9	8
Misassembled contigs length	3768995	4666999	4644254	4660999	4646000	3299005	4660992	4638338	4647000
Mismatches
# mismatches per 100 kbp	0.15	0.5	0.37	0.19	0.11	0.11	0.13	0.22	0.17
# indels per 100 kbp	0.32	2.76	0.22	1.44	0.5	0.58	0.19	1.34	0.47
# N's per 100 kbp	0	0	0	0	0	0	0	0	0
Genome statistics
Genome fraction (%)	100	100	99.994	99.999	100	100	100	99.99	100
Duplication ratio	1.002	1.008	1.001	1.005	1.003	1.006	1.005	1.005	1.004
# genes	4494 + 3 part	4494 + 3 part	4493 + 3 part	4493 + 4 part	4495 + 2 part	4495 + 2 part	4495 + 2 part	4493 + 4 part	4495 + 2 part
NGA50	880505	3026413	949310	3026418	3026418	980837	1041003	1059045	2674710
Runtime				21h 5m	19h 32m	21h 1m	26h 46m	27h 52m	26h 13m
PBcR pipeline(S)
Statistics without reference	sca_d5_all	sca_d5_rg4_1	sca_d5_rg4_2	sca_d5_rg4_3	sca_d5_rg6_1	sca_d5_rg6_2	sca_d5_rg6_3	sca_d5_rg8_1	sca_d5_rg8_2	sca_d5_rg8_3
# contigs	1	1	1	5	2	2	1	4	1	2
Largest contig	4651604	4647117	4648057	3447068	3749516	2770859	4649699	1679082	4649323	4189785
Total length	4651604	4647117	4648057	4661453	4645941	4657272	4649699	4655949	4649323	4652482
N50	4651604	4647117	4648057	3447068	3749516	2770859	4649699	1159845	4649323	4189785
Misassemblies
# misassemblies	9	9	8	9	7	9	10	7	10	8
Misassembled contigs length	4651604	4647117	4648057	3447068	4645941	4657272	4649699	2143406	4649323	4189785
Mismatches
# mismatches per 100 kbp	0.34	1.03	0.69	0.78	0.69	0.56	0.58	0.75	0.84	0.75
# indels per 100 kbp	0.6	7.44	5.78	5.67	1.88	2.72	1.66	1.6	1.9	2.65
# N's per 100 kbp	0	0.02	0	0	0	0	0	0	0.02	0
Genome statistics
Genome fraction (%)	100	100	100	99.949	99.956	100	100	99.959	100	99.993
Duplication ratio	1.003	1.002	1.002	1.005	1.002	1.005	1.002	1.004	1.002	1.003
# genes	4494 + 3 part	4494 + 3 part	4494 + 3 part	4490 + 5 part	4491 + 2 part	4495 + 2 part	4494 + 3 part	4489 + 6 part	4494 + 3 part	4493 + 4 part
NGA50	2834925	949217	949242	656513	2796469	1040965	3026388	949298	3027267	949289
Runtime	64h 4m	20h 20m	19h 38m	16h 30m	23h 47m	21h 18m	24h 35m	32h 43m	36h 41m	25h 3m
D6
HGPA
Statistics without reference	hgap_d6_all	hgap_d6_rg4_1	hgap_d6_rg4_2	hgap_d6_rg4_3	hgap_d6_rg6_1	hgap_d6_rg6_2	hgap_d6_rg6_3
# contigs	7	8	10	12	4	9	12
Largest contig	2196495	3478499	1936007	1948495	2100388	1165497	1438506
Total length	4694972	4662655	4649216	4657587	4668899	4681301	4714790
N50	1005009	3478499	964998	1433016	1654501	675502	1266511
Misassemblies
# misassemblies	9	9	8	9	10	9	10
Misassembled contigs length	2210994	3490490	2901005	3496520	3754889	2256498	3197010
Mismatches
# mismatches per 100 kbp	0.63	0.28	0.22	0.91	0.15	0.54	0.47
# indels per 100 kbp	5	2.5	1.84	6.8	1.64	4.63	5.99
# N's per 100 kbp	0	0	0	0	0	0	0
Genome statistics
Genome fraction (%)	100	99.842	99.776	99.859	100	99.985	99.979
Duplication ratio	1.012	1.007	1.004	1.005	1.006	1.009	1.016
# genes	4494 + 3 part	4485 + 6 part	4478 + 9 part	4482 + 11 part	4494 + 3 part	4493 + 4 part	4492 + 5 part
NGA50	614657	949284	432003	853140	747216	579994	672148
Runtime	19h 6m	13h 34m	13h 21m	12h 38m	21h 28m	22h 56m	22h 7m
PBcR pipeline(S)
Statistics without reference	sca_d6_all	sca_d6_rg4_1	sca_d6_rg4_2	sca_d6_rg4_3	sca_d6_rg6_1	sca_d6_rg6_2	sca_d6_rg6_3
# contigs	2	8	10	14	1	1	4
Largest contig	4278957	2277010	1213670	984459	4641350	4640250	3162440
Total length	4650771	4648304	4644602	4656274	4641350	4640250	4653394
N50	4278957	622425	800993	565251	4641350	4640250	3162440
Misassemblies
# misassemblies	9	9	9	8	8	8	9
Misassembled contigs length	4278957	2809129	2085482	1947163	4641350	4640250	3209090
Mismatches
# mismatches per 100 kbp	0.37	2.49	1.88	5.38	0.69	0.67	0.86
# indels per 100 kbp	3.58	53.34	45.82	73.07	10.65	11.28	10.46
# N's per 100 kbp	0	0.04	0.02	0.09	0	0	0
Genome statistics
Genome fraction (%)	99.993	99.733	99.67	99.693	99.972	99.946	99.968
Duplication ratio	1.002	1.005	1.006	1.007	1.001	1.001	1.003
# genes	4492 + 5 part	4475 + 10 part	4467 + 12 part	4469 + 13 part	4492 + 4 part	4491 + 4 part	4492 + 4 part
NGA50	859464	621281	572455	436292	1098529	1096784	859502
Runtime	35 h 44m	13h 24m	13h 15m	11h 1m	31h 37m	30h 49m	29h 5m
D9
HGAP
Statistics without reference	hgap_d9_all
# contigs	1
Largest contig	4654377
Total length	4654377
N50	4654377
Misassemblies
# misassemblies	8
Misassembled contigs length	4654377
Mismatches
# mismatches per 100 kbp	0.15
# indels per 100 kbp	4.81
# N's per 100 kbp	0
Genome statistics
Genome fraction (%)	100
Duplication ratio	1.003
# genes	4494 + 3 part
NGA50	3026319
Runtime	16h 40m
PBcR pipeline(S)
Statistics without reference	sca_d9_all
# contigs	1
Largest contig	4656257
Total length	4656257
N50	4656257
Misassemblies
# misassemblies	8
Misassembled contigs length	4656257
Mismatches
# mismatches per 100 kbp	0.22
# indels per 100 kbp	13.15
# N's per 100 kbp	0
Genome statistics
Genome fraction (%)	100
Duplication ratio	1.004
# genes	4494 + 3 part
NGA50	3026094
Runtime	30h 59m

## Sheet: S6 (D7, D8)
D7
HGAP
Statistics without reference	hgap_d7_all
# contigs	3
Largest contig	2545501
Total length	3115015
N50	2545501
Misassemblies
# misassemblies	1
Misassembled contigs length	2545501
Mismatches
# mismatches per 100 kbp	0.42
# indels per 100 kbp	2.52
# N's per 100 kbp	0
Genome statistics
Genome fraction (%)	99.986
Duplication ratio	1.006
# genes	3103 + 2 part
NGA50	1153096
Runtime	18h 19m
PBcR pipeline(S)
Statistics without reference	sca_d7_all
# contigs	2
Largest contig	2974307
Total length	3100289
N50	2974307
Misassemblies
# misassemblies	2
Misassembled contigs length	2974307
Mismatches
# mismatches per 100 kbp	0.23
# indels per 100 kbp	5.01
# N's per 100 kbp	0.03
Genome statistics
Genome fraction (%)	99.883
Duplication ratio	1.002
# genes	3093 + 4 part
NGA50	1707938
Runtime	15h 42m
D8
HGAP
Statistics without reference	hgap_d8_all	hgap_d8_rg4_1	hgap_d8_rg4_2	hgap_d8_rg4_3
# contigs	3	2	2	5
Largest contig	2932503	2925498	2925998	2225051
Total length	5175001	5163999	5162498	5161405
N50	2932503	2925498	2925998	2131500
Misassemblies
# misassemblies	0	1	0	0
Misassembled contigs length	0	2238501	0	0
Mismatches
# mismatches per 100 kbp	0.02	0.06	9.98	6.42
# indels per 100 kbp	0.77	0.52	0.85	1.44
# N's per 100 kbp	0	0	0	0
Genome statistics
Genome fraction (%)	100	99.931	99.869	99.782
Duplication ratio	1.001	1.001	1	1.001
# genes	4338 + 1 part	4336 + 2 part	4331 + 4 part	4328 + 7 part
NGA50	2932503	2925498	2925998	2131500
Runtime	24h 56m	17h 41m	18h 14m	17h 4m
PBcR pipeline(S)
Statistics without reference	sca_d8_all	sca_d8_rg4_1	sca_d8_rg4_2	sca_d8_rg4_3
# contigs	1	3	3	3
Largest contig	5163983	2232679	2236613	2237949
Total length	5163983	5161276	5165518	5166563
N50	5163983	2043590	2044147	2135225
Misassemblies
# misassemblies	0	0	0	0
Misassembled contigs length	0	0	0	0
Mismatches
# mismatches per 100 kbp	8.41	9.96	8.27	10.29
# indels per 100 kbp	2.19	18.99	13.13	14.01
# N's per 100 kbp	0	0	0	0
Genome statistics
Genome fraction (%)	99.919	99.864	99.907	99.89
Duplication ratio	1	1	1.001	1.001
# genes	4335 + 3 part	4330 + 5 part	4333 + 5 part	4333 + 3 part
NGA50	5163983	2043590	2044147	2135225
Runtime	40h 31m	18h 6m	19h 6m	18h 43m

## Sheet: S7 (D5,D6,D9, E. coli)
PBcR pipeline(wgs-8.2)
D5
Without Genome Size
Statistics without reference	pbcr_d5_all	pbcr_d5_rg4_2	pbcr_d5_rg6_1	pbcr_d5_rg6_2	pbcr_d5_rg6_3	pbcr_d5_rg8_1	pbcr_d5_rg8_2	pbcr_d5_rg8_3
# contigs	2	1	1	2	2	4	2	2
Largest contig	4649001	4647261	4648404	4654462	4647823	4649251	4648711	4648069
Total length	4664304	4647261	4648404	4660812	4657518	4674280	4655576	4655103
N50	4649001	4647261	4648404	4654462	4647823	4649251	4648711	4648069
Misassemblies
# misassemblies	10	8	8	9	10	9	9	8
Misassembled contigs length	4649001	4647261	4648404	4660812	4647823	4649251	4655576	4648069
Mismatches
# mismatches per 100 kbp	0.15	0.26	0.22	0.28	0.24	0.32	0.09	0.13
# indels per 100 kbp	1.94	20.15	6.66	10.76	5.86	4.83	5.3	7.11
# N's per 100 kbp	0	0	0	0	0	0	0	0
Genome statistics
Genome fraction (%)	100	100	100	100	100	100	100	100
Duplication ratio	1.005	1.002	1.002	1.005	1.004	1.007	1.003	1.003
# genes	4495 + 2 part	4494 + 3 part	4494 + 3 part	4495 + 2 part	4495 + 2 part	4495 + 2 part	4494 + 3 part	4495 + 2 part
NGA50	3026385	949093	3026217	3026142	3026271	1257063	2856677	2856668
Runtime	6hr 14m	39m 45s	1hr 5m	48m 4s	1hr 2m	1hr 22m	1hr 31m	1hr 26m
Statistics without reference	filter25_d5_all	filter25_d5_rg4_2	filter25_d5_rg6_1	filter25_d5_rg6_2	filter25_d5_rg6_3	filter25_d5_rg8_1	filter25_d5_rg8_2	filter25_d5_rg8_3
# contigs	1	1	1	1	1	1	1	1
Largest contig	4649001	4647261	4648404	4654462	4647823	4649251	4648711	4648069
Total length	4649001	4647261	4648404	4654462	4647823	4649251	4648711	4648069
N50	4649001	4647261	4648404	4654462	4647823	4649251	4648711	4648069
Misassemblies
# misassemblies	10	8	8	8	10	9	8	8
Misassembled contigs length	4649001	4647261	4648404	4654462	4647823	4649251	4648711	4648069
Mismatches
# mismatches per 100 kbp	0.19	0.26	0.22	0.28	0.26	0.26	0.09	0.13
# indels per 100 kbp	1.64	20.15	6.66	10.76	5.82	4.1	5.3	6.68
# N's per 100 kbp	0	0	0	0	0	0	0	0
Genome statistics
Genome fraction (%)	100	100	100	100	100	100	100	100
Duplication ratio	1.002	1.002	1.002	1.003	1.002	1.002	1.002	1.002
# genes	4494 + 3 part	4494 + 3 part	4494 + 3 part	4495 + 2 part	4494 + 3 part	4494 + 3 part	4494 + 3 part	4494 + 3 part
NGA50	3026385	949093	3026217	3026142	3026271	1257063	2856677	2856668
Genome Size = 4650000 bp
Statistics without reference	pbcr_d5_all	pbcr_d5_rg4_1	pbcr_d5_rg4_2	pbcr_d5_rg4_3	pbcr_d5_rg6_1	pbcr_d5_rg6_2	pbcr_d5_rg6_3	pbcr_d5_rg8_1	pbcr_d5_rg8_2	pbcr_d5_rg8_3
# contigs	2	6	1	6	1	3	2	4	1	2
Largest contig	4648864	3621580	4639780	2212593	4651575	4645728	4647827	4649239	4648687	4648099
Total length	4664164	4640332	4639780	4650421	4651575	4662719	4657522	4672685	4648687	4655131
N50	4648864	3621580	4639780	887256	4651575	4645728	4647827	4649239	4648687	4648099
Misassemblies
# misassemblies	10	8	8	8	8	9	10	9	8	8
Misassembled contigs length	4648864	3621580	4639780	3857726	4651575	4652080	4647827	4649239	4648687	4648099
Mismatches
# mismatches per 100 kbp	0.15	0.54	0.37	0.34	0.17	0.06	0.13	0.39	0.09	0.11
# indels per 100 kbp	1.94	24.96	22.42	15.82	6.38	10.28	5.67	5	5.32	6.29
# N's per 100 kbp	0	0	0	0	0	0	0	0	0	0
Genome statistics
Genome fraction (%)	100	99.9	99.965	99.981	100	100	100	100	100	100
Duplication ratio	1.005	1.001	1	1.003	1.003	1.005	1.004	1.007	1.002	1.003
# genes	4495 + 2 part	4487 + 7 part	4491 + 5 part	4491 + 6 part	4494 + 3 part	4495 + 2 part	4495 + 2 part	4495 + 2 part	4494 + 3 part	4495 + 2 part
NGA50	3026386	907076	1097763	880448	3026238	2603928	3026270	1257068	2856673	2856687
Runtime	2hr 14m	26m 16s	35m 50s	33m 3s	53m 36s	48m 9s	2hr 21m	2hr 43m	1hr 2m	53m 3s
Statistics without reference	filter25_d5_all	filter25_d5_rg4_1	filter25_d5_rg4_2	filter25_d5_rg4_3	filter25_d5_rg6_1	filter25_d5_rg6_2	filter25_d5_rg6_3	filter25_d5_rg8_1	filter25_d5_rg8_2	filter25_d5_rg8_3
# contigs	1	5	1	6	1	1	1	1	1	1
Largest contig	4648864	3621580	4639780	2212593	4651575	4645728	4647827	4649239	4648687	4648099
Total length	4648864	4636448	4639780	4650421	4651575	4645728	4647827	4649239	4648687	4648099
N50	4648864	3621580	4639780	887256	4651575	4645728	4647827	4649239	4648687	4648099
Misassemblies
# misassemblies	10	8	8	8	8	8	10	9	8	8
Misassembled contigs length	4648864	3621580	4639780	3857726	4651575	4645728	4647827	4649239	4648687	4648099
Mismatches
# mismatches per 100 kbp	0.19	0.54	0.37	0.34	0.17	0.09	0.15	0.34	0.09	0.11
# indels per 100 kbp	1.59	24.9	22.42	15.82	6.38	10.22	5.63	4.38	5.32	6.06
# N's per 100 kbp	0	0	0	0	0	0	0	0	0	0
Genome statistics
Genome fraction (%)	100	99.9	99.965	99.981	100	100	100	100	100	100
Duplication ratio	1.002	1	1	1.003	1.003	1.001	1.002	1.002	1.002	1.002
# genes	4494 + 3 part	4486 + 8 part	4491 + 5 part	4491 + 6 part	4494 + 3 part	4494 + 3 part	4494 + 3 part	4494 + 3 part	4494 + 3 part	4494 + 3 part
NGA50	3026386	907076	1097763	880448	3026238	2603928	3026270	1257068	2856673	2856687
Genome Size = 4185000 bp
Statistics without reference	pbcr_d5_all	pbcr_d5_rg4_1	pbcr_d5_rg4_2	pbcr_d5_rg4_3	pbcr_d5_rg6_1	pbcr_d5_rg6_2	pbcr_d5_rg6_3	pbcr_d5_rg8_1	pbcr_d5_rg8_2	pbcr_d5_rg8_3
# contigs	10	7	1	6	1	3	2	4	1	2
Largest contig	4644985	3621592	4639809	2212597	4651574	4645691	4647833	4649261	4648735	4648123
Total length	4717594	4643945	4639809	4650332	4651574	4662681	4657045	4675802	4648735	4655155
N50	4644985	3621592	4639809	887254	4651574	4645691	4647833	4649261	4648735	4648123
Misassemblies
# misassemblies	16	8	8	8	8	9	10	9	8	8
Misassembled contigs length	4677564	3621592	4639809	3857728	4651574	4652044	4647833	4649261	4648735	4648123
Mismatches
# mismatches per 100 kbp	0.22	0.26	0.32	0.39	0.19	0.06	0.19	0.3	0.06	0.06
# indels per 100 kbp	2.76	27.57	22.29	15.74	6.36	10.99	5.37	4.05	4.94	5.84
# N's per 100 kbp	0	0	0	0	0	0	0	0	0	0
Genome statistics
Genome fraction (%)	100	99.9	99.965	99.981	100	100	100	100	100	100
Duplication ratio	1.017	1.002	1	1.003	1.003	1.005	1.004	1.008	1.002	1.003
# genes	4495 + 2 part	4487 + 7 part	4491 + 5 part	4491 + 6 part	4494 + 3 part	4495 + 2 part	4495 + 2 part	4495 + 2 part	4494 + 3 part	4495 + 2 part
NGA50	3026366	907084	1097787	880446	3026242	2603887	3026279	1257060	2856681	2856711
Runtime	10hr 1m	24m 52s	30m 28s	27m 44s	43m 13s	34m 39s	41m 2s	49m 7s	52m 10s	50m 29s
Statistics without reference	filter25_d5_all	filter25_d5_rg4_1	filter25_d5_rg4_2	filter25_d5_rg4_3	filter25_d5_rg6_1	filter25_d5_rg6_2	filter25_d5_rg6_3	filter25_d5_rg8_1	filter25_d5_rg8_2	filter25_d5_rg8_3
# contigs	2	6	1	6	1	1	1	1	1	1
Largest contig	4644985	3621592	4639809	2212597	4651574	4645691	4647833	4649261	4648735	4648123
Total length	4656267	4640061	4639809	4650332	4651574	4645691	4647833	4649261	4648735	4648123
N50	4644985	3621592	4639809	887254	4651574	4645691	4647833	4649261	4648735	4648123
Misassemblies
# misassemblies	12	8	8	8	8	8	10	9	8	8
Misassembled contigs length	4656267	3621592	4639809	3857728	4651574	4645691	4647833	4649261	4648735	4648123
Mismatches
# mismatches per 100 kbp	0.24	0.26	0.32	0.39	0.19	0.09	0.22	0.3	0.06	0.06
# indels per 100 kbp	2.11	27.51	22.29	15.74	6.36	10.91	5.35	3.51	4.94	5.6
# N's per 100 kbp	0	0	0	0	0	0	0	0	0	0
Genome statistics
Genome fraction (%)	100	99.9	99.965	99.981	100	100	100	100	100	100
Duplication ratio	1.004	1.001	1	1.003	1.003	1.001	1.002	1.002	1.002	1.002
# genes	4494 + 3 part	4486 + 8 part	4491 + 5 part	4491 + 6 part	4494 + 3 part	4494 + 3 part	4494 + 3 part	4494 + 3 part	4494 + 3 part	4494 + 3 part
NGA50	3026366	907084	1097787	880446	3026242	2603887	3026279	1257060	2856681	2856711
Genome Size = 5115000 bp
Statistics without reference	pbcr_d5_all	pbcr_d5_rg4_1	pbcr_d5_rg4_2	pbcr_d5_rg4_3	pbcr_d5_rg6_1	pbcr_d5_rg6_2	pbcr_d5_rg6_3	pbcr_d5_rg8_1	pbcr_d5_rg8_2	pbcr_d5_rg8_3
# contigs	2	6	1	6	1	3	2	4	2	3
Largest contig	4649007	3621673	4639792	2212738	4648429	4645722	4647825	4649266	4648723	4648107
Total length	4664309	4640430	4639792	4650567	4648429	4662714	4657520	4673644	4655589	4661686
N50	4649007	3621673	4639792	887256	4648429	4645722	4647825	4649266	4648723	4648107
Misassemblies
# misassemblies	10	8	8	8	8	9	10	9	9	9
Misassembled contigs length	4649007	3621673	4639792	3857870	4648429	4652075	4647825	4649266	4655589	4654645
Mismatches
# mismatches per 100 kbp	0.15	0.32	0.41	0.37	0.19	0.09	0.13	0.45	0.06	0.11
# indels per 100 kbp	1.83	25.78	22.34	15.84	6.21	10.39	5.67	4.25	5.17	6.29
# N's per 100 kbp	0	0	0	0	0	0	0	0	0	0
Genome statistics
Genome fraction (%)	100	99.9	99.965	99.981	100	100	100	100	100	100
Duplication ratio	1.005	1.001	1	1.003	1.002	1.005	1.004	1.007	1.003	1.005
# genes	4495 + 2 part	4487 + 7 part	4491 + 5 part	4491 + 6 part	4494 + 3 part	4495 + 2 part	4495 + 2 part	4495 + 2 part	4494 + 3 part	4495 + 2 part
NGA50	3026390	907197	1097774	880448	3026239	2603918	3026271	1257073	2856674	2856693
Runtime	2hr 3m	26m 41s	33m 13s	30m 4s	47m 8s	37m 27s	46m 5s	54m 46s	59m 15s	56m 18s
Statistics without reference	filter25_d5_all	filter25_d5_rg4_1	filter25_d5_rg4_2	filter25_d5_rg4_3	filter25_d5_rg6_1	filter25_d5_rg6_2	filter25_d5_rg6_3	filter25_d5_rg8_1	filter25_d5_rg8_2	filter25_d5_rg8_3
# contigs	1	5	1	6	1	1	1	1	1	1
Largest contig	4649007	3621673	4639792	2212738	4648429	4645722	4647825	4649266	4648723	4648107
Total length	4649007	4636546	4639792	4650567	4648429	4645722	4647825	4649266	4648723	4648107
N50	4649007	3621673	4639792	887256	4648429	4645722	4647825	4649266	4648723	4648107
Misassemblies
# misassemblies	10	8	8	8	8	8	10	9	8	8
Misassembled contigs length	4649007	3621673	4639792	3857870	4648429	4645722	4647825	4649266	4648723	4648107
Mismatches
# mismatches per 100 kbp	0.17	0.32	0.41	0.37	0.19	0.11	0.15	0.39	0.06	0.11
# indels per 100 kbp	1.53	25.72	22.34	15.84	6.21	10.32	5.63	3.53	5.17	6.06
# N's per 100 kbp	0	0	0	0	0	0	0	0	0	0
Genome statistics
Genome fraction (%)	100	99.9	99.965	99.981	100	100	100	100	100	100
Duplication ratio	1.002	1	1	1.003	1.002	1.001	1.002	1.002	1.002	1.002
# genes	4494 + 3 part	4486 + 8 part	4491 + 5 part	4491 + 6 part	4494 + 3 part	4494 + 3 part	4494 + 3 part	4494 + 3 part	4494 + 3 part	4494 + 3 part
NGA50	3026390	907197	1097774	880448	3026239	2603918	3026271	1257073	2856674	2856693
Genome Size = 3720000 bp
Statistics without reference	pbcr_d5_all	pbcr_d5_rg4_1	pbcr_d5_rg4_2	pbcr_d5_rg4_3	pbcr_d5_rg6_1	pbcr_d5_rg6_2	pbcr_d5_rg6_3	pbcr_d5_rg8_1	pbcr_d5_rg8_2	pbcr_d5_rg8_3
# contigs	2	7	1	6	1	2	2	2	2	2
Largest contig	4648264	3621566	4639815	2212780	4651567	4654368	4647818	4649190	4648720	4648103
Total length	4663556	4643909	4639815	4649418	4651567	4660720	4657030	4663662	4655585	4655135
N50	4648264	3621566	4639815	887256	4651567	4654368	4647818	4649190	4648720	4648103
Misassemblies
# misassemblies	10	8	8	8	8	9	10	9	9	8
Misassembled contigs length	4648264	3621566	4639815	3857911	4651567	4660720	4647818	4649190	4655585	4648103
Mismatches
# mismatches per 100 kbp	0.13	0.28	0.39	0.43	0.22	0.28	0.17	0.37	0.13	0.11
# indels per 100 kbp	2	25.31	22.1	15.82	6.79	11.7	5.45	4.78	5.24	6.42
# N's per 100 kbp	0	0	0	0	0	0	0	0	0	0
Genome statistics
Genome fraction (%)	100	99.9	99.965	99.981	100	100	100	100	100	100
Duplication ratio	1.005	1.002	1	1.002	1.003	1.005	1.004	1.005	1.003	1.003
# genes	4495 + 2 part	4487 + 7 part	4491 + 5 part	4490 + 7 part	4494 + 3 part	4495 + 2 part	4495 + 2 part	4495 + 2 part	4494 + 3 part	4495 + 2 part
NGA50	3026382	907054	1097788	880448	3026242	3026108	3026274	1257032	2856687	2856706
Runtime	1hr 45m	24m 2s	28m 45s	26m 23s	40m 12s	32m 31s	38m 38s	45m 55s	48m 40s	46m 48s
Statistics without reference	filter25_d5_all	filter25_d5_rg4_1	filter25_d5_rg4_2	filter25_d5_rg4_3	filter25_d5_rg6_1	filter25_d5_rg6_2	filter25_d5_rg6_3	filter25_d5_rg8_1	filter25_d5_rg8_2	filter25_d5_rg8_3
# contigs	1	6	1	6	1	1	1	1	1	1
Largest contig	4648264	3621566	4639815	2212780	4651567	4654368	4647818	4649190	4648720	4648103
Total length	4648264	4640025	4639815	4649418	4651567	4654368	4647818	4649190	4648720	4648103
N50	4648264	3621566	4639815	887256	4651567	4654368	4647818	4649190	4648720	4648103
Misassemblies
# misassemblies	10	8	8	8	8	8	10	9	8	8
Misassembled contigs length	4648264	3621566	4639815	3857911	4651567	4654368	4647818	4649190	4648720	4648103
Mismatches
# mismatches per 100 kbp	0.17	0.28	0.39	0.43	0.22	0.28	0.19	0.37	0.13	0.11
# indels per 100 kbp	1.72	25.24	22.1	15.82	6.79	11.7	5.43	4.44	5.24	6.19
# N's per 100 kbp	0	0	0	0	0	0	0	0	0	0
Genome statistics
Genome fraction (%)	100	99.9	99.965	99.981	100	100	100	100	100	100
Duplication ratio	1.002	1.001	1	1.002	1.003	1.003	1.002	1.002	1.002	1.002
# genes	4494 + 3 part	4486 + 8 part	4491 + 5 part	4490 + 7 part	4494 + 3 part	4495 + 2 part	4494 + 3 part	4494 + 3 part	4494 + 3 part	4494 + 3 part
NGA50	3026382	907054	1097788	880448	3026242	3026108	3026274	1257032	2856687	2856706
Genome Size = 5580000 bp
Statistics without reference	pbcr_d5_all	pbcr_d5_rg4_1	pbcr_d5_rg4_2	pbcr_d5_rg4_3	pbcr_d5_rg6_1	pbcr_d5_rg6_2	pbcr_d5_rg6_3	pbcr_d5_rg8_1	pbcr_d5_rg8_2	pbcr_d5_rg8_3
# contigs	2	5	1	8	1	2	2	4	2	3
Largest contig	4649007	3622415	4639778	3100853	4651559	4652494	4647813	4649253	4648694	4648107
Total length	4664309	4642231	4639778	4670652	4651559	4663133	4657508	4674013	4655560	4661686
N50	4649007	3622415	4639778	3100853	4651559	4652494	4647813	4649253	4648694	4648107
Misassemblies
# misassemblies	10	8	8	8	8	9	10	9	9	9
Misassembled contigs length	4649007	3622415	4639778	3858736	4651559	4652494	4647813	4649253	4655560	4654645
Mismatches
# mismatches per 100 kbp	0.17	0.43	0.37	0.34	0.15	0.06	0.13	0.43	0.11	0.11
# indels per 100 kbp	1.77	25.88	22.42	15.88	6.4	10.41	5.78	4.38	5.22	6.29
# N's per 100 kbp	0	0	0	0	0	0	0	0	0	0
Genome statistics
Genome fraction (%)	100	99.937	99.965	100	100	100	100	100	100	100
Duplication ratio	1.005	1.001	1	1.007	1.003	1.005	1.004	1.007	1.003	1.005
# genes	4495 + 2 part	4489 + 7 part	4491 + 5 part	4492 + 5 part	4494 + 3 part	4495 + 2 part	4495 + 2 part	4495 + 2 part	4494 + 3 part	4495 + 2 part
NGA50	3026391	907173	1097770	880460	3026223	1252894	3026257	1257068	2856688	2856692
Runtime	2hr 29m	28m 59s	33m 32s	32m 21s	50m 18s	38m 36s	49m 13s	57m 6s	1hr 24s	59m 7s
Statistics without reference	filter25_d5_all	filter25_d5_rg4_1	filter25_d5_rg4_2	filter25_d5_rg4_3	filter25_d5_rg6_1	filter25_d5_rg6_2	filter25_d5_rg6_3	filter25_d5_rg8_1	filter25_d5_rg8_2	filter25_d5_rg8_3
# contigs	1	4	1	6	1	1	1	1	1	1
Largest contig	4649007	3622415	4639778	3100853	4651559	4652494	4647813	4649253	4648694	4648107
Total length	4649007	4638349	4639778	4660255	4651559	4652494	4647813	4649253	4648694	4648107
N50	4649007	3622415	4639778	3100853	4651559	4652494	4647813	4649253	4648694	4648107
Misassemblies
# misassemblies	10	8	8	8	8	9	10	9	8	8
Misassembled contigs length	4649007	3622415	4639778	3858736	4651559	4652494	4647813	4649253	4648694	4648107
Mismatches
# mismatches per 100 kbp	0.19	0.43	0.37	0.34	0.15	0.09	0.15	0.37	0.11	0.11
# indels per 100 kbp	1.51	25.84	22.42	15.88	6.4	10.35	5.73	3.66	5.22	6.06
# N's per 100 kbp	0	0	0	0	0	0	0	0	0	0
Genome statistics
Genome fraction (%)	100	99.937	99.965	100	100	100	100	100	100	100
Duplication ratio	1.002	1	1	1.004	1.003	1.003	1.002	1.002	1.002	1.002
# genes	4494 + 3 part	4488 + 8 part	4491 + 5 part	4492 + 5 part	4494 + 3 part	4494 + 3 part	4494 + 3 part	4494 + 3 part	4494 + 3 part	4494 + 3 part
NGA50	3026391	907173	1097770	880460	3026223	1252894	3026257	1257068	2856688	2856692
D6
Genome Size = 4650000 bp
Statistics without reference	pbcr_d6_all	pbcr_d6_rg4_1	pbcr_d6_rg4_2	pbcr_d6_rg4_3	pbcr_d6_rg6_1	pbcr_d6_rg6_2	pbcr_d6_rg6_3
# contigs	2	59	52	93	7	7	6
Largest contig	3835938	300354	500180	250542	2045145	2044223	2542485
Total length	4640874	4519256	4558438	4486392	4642338	4644099	4645642
N50	3835938	105841	113085	60084	1293614	1522526	2542485
Misassemblies
# misassemblies	8	6	7	8	7	8	9
Misassembled contigs length	3835938	678934	950771	444643	3567800	3623564	3630045
Mismatches
# mismatches per 100 kbp	0.19	1.73	1.58	3.99	0.26	0.24	0.35
# indels per 100 kbp	4.81	58.38	40.48	73.27	10.19	9.87	9.84
# N's per 100 kbp	0	0	0	0	0	0	0
Genome statistics
Genome fraction (%)	99.938	97.283	97.962	96.163	99.828	99.762	99.86
Duplication ratio	1.001	1.001	1.003	1.007	1.002	1.004	1.003
# genes	4490 + 5 part	4302 + 78 part	4357 + 70 part	4254 + 121 part	4481 + 10 part	4475 + 11 part	4485 + 8 part
NGA50	949276	89654	111935	53222	857569	857671	859217
Runtime	35m 4s	17m 42s	18m 14s	16m 12s	26m 37s	26m 10s	27m 2s
Statistics without reference	filter25_d6_all	filter25_d6_rg4_1	filter25_d6_rg4_2	filter25_d6_rg4_3	filter25_d6_rg6_1	filter25_d6_rg6_2	filter25_d6_rg6_3
# contigs	2	51	44	76	6	6	6
Largest contig	3835938	300354	500180	250542	2045145	2044223	2542485
Total length	4640874	4437792	4476210	4297112	4636889	4635531	4645642
N50	3835938	105841	117447	69771	1293614	1522526	2542485
Misassemblies
# misassemblies	8	6	7	6	7	8	9
Misassembled contigs length	3835938	678934	950771	435912	3567800	3623564	3630045
Mismatches
# mismatches per 100 kbp	0.19	1.65	1.61	3.74	0.35	0.24	0.35
# indels per 100 kbp	4.81	56.36	39.36	65.58	9.72	9.72	9.84
# N's per 100 kbp	0	0	0	0	0	0	0
Genome statistics
Genome fraction (%)	99.938	95.61	96.483	92.288	99.828	99.762	99.86
Duplication ratio	1.001	1	1	1.005	1.001	1.002	1.003
# genes	4490 + 5 part	4229 + 71 part	4288 + 65 part	4094 + 105 part	4481 + 10 part	4475 + 11 part	4485 + 8 part
NGA50	949276	89654	111935	53222	857569	857671	859217
Genome Size = 4185000 bp
Statistics without reference	pbcr_d6_all	pbcr_d6_rg4_1	pbcr_d6_rg4_2	pbcr_d6_rg4_3	pbcr_d6_rg6_1	pbcr_d6_rg6_2	pbcr_d6_rg6_3
# contigs	2	58	52	93	9	7	8
Largest contig	3835933	300354	500170	250539	2044974	2044226	2177146
Total length	4640868	4516737	4552481	4485261	4650043	4643726	4649881
N50	3835933	108835	113085	60084	805910	1522465	1026972
Misassemblies
# misassemblies	8	6	7	8	8	8	8
Misassembled contigs length	3835933	678928	950762	444643	3005683	3623505	3204118
Mismatches
# mismatches per 100 kbp	0.19	1.75	1.58	4.21	0.24	0.24	0.26
# indels per 100 kbp	5.39	57.24	40.84	74.43	11.53	10.22	10.19
# N's per 100 kbp	0	0	0	0	0	0	0
Genome statistics
Genome fraction (%)	99.938	97.117	97.961	96.172	99.78	99.757	99.832
Duplication ratio	1.001	1.002	1.002	1.007	1.005	1.004	1.004
# genes	4490 + 5 part	4298 + 77 part	4356 + 70 part	4253 + 123 part	4476 + 11 part	4475 + 11 part	4484 + 9 part
NGA50	949260	91700	98453	53221	805910	857615	770513
Runtime	33m 52s	17m 26s	18m 7s	16m 23s	25m 55s	24m 48s	26m 8s
Statistics without reference	filter25_d5_rg4_1	filter25_d6_all	filter25_d6_rg4_2	filter25_d6_rg4_3	filter25_d6_rg6_1	filter25_d6_rg6_2	filter25_d6_rg6_3
# contigs	50	2	45	75	7	6	7
Largest contig	300354	3835933	500170	250539	2044974	2044226	2177146
Total length	4437828	4640868	4476213	4279289	4636194	4635257	4641795
N50	108835	3835933	113085	69768	805910	1522465	1026972
Misassemblies
# misassemblies	6	8	7	6	8	8	8
Misassembled contigs length	678928	3835933	950762	435912	3005683	3623505	3204118
Mismatches
# mismatches per 100 kbp	1.69	0.19	1.61	3.92	0.32	0.24	0.26
# indels per 100 kbp	55.34	5.39	39.72	66.04	10.84	10.07	10.1
# N's per 100 kbp	0	0	0	0	0	0	0
Genome statistics
Genome fraction (%)	95.612	99.938	96.481	91.936	99.78	99.757	99.832
Duplication ratio	1	1.001	1	1.005	1.002	1.002	1.002
# genes	4230 + 71 part	4490 + 5 part	4287 + 65 part	4081 + 106 part	4476 + 11 part	4475 + 11 part	4484 + 9 part
NGA50	91700	949260	98453	53221	805910	857615	770513
Genome Size = 5115000 bp
Statistics without reference	pbcr_d6_all	pbcr_d6_rg4_1	pbcr_d6_rg4_2	pbcr_d6_rg4_3	pbcr_d6_rg6_1	pbcr_d6_rg6_2	pbcr_d6_rg6_3
# contigs	2	59	51	94	8	7	6
Largest contig	3835925	300350	500182	250540	2045293	2044230	2542455
Total length	4640858	4519236	4552583	4466374	4651003	4639509	4645623
N50	3835925	105842	113081	58448	1293612	1522478	2542455
Misassemblies
# misassemblies	8	6	7	8	8	7	9
Misassembled contigs length	3835925	678925	950766	444630	3576463	3566708	3630015
Mismatches
# mismatches per 100 kbp	0.19	1.75	1.56	3.96	0.26	0.24	0.3
# indels per 100 kbp	4.94	58.09	40.64	74.45	10.9	10.24	10.66
# N's per 100 kbp	0	0	0	0	0	0	0
Genome statistics
Genome fraction (%)	99.938	97.283	97.965	95.852	99.831	99.757	99.86
Duplication ratio	1.001	1.001	1.002	1.006	1.005	1.002	1.003
# genes	4490 + 5 part	4302 + 78 part	4357 + 69 part	4244 + 125 part	4481 + 10 part	4475 + 11 part	4485 + 8 part
NGA50	949271	89653	111937	53221	857567	857628	859219
Runtime	36m 41s	17m 53s	18m 22s	16m 44s	27m 49s	26m 54s	27m 59s
Statistics without reference	filter25_d6_all	filter25_d6_rg4_1	filter25_d6_rg4_2	filter25_d6_rg4_3	filter25_d6_rg6_1	filter25_d6_rg6_2	filter25_d6_rg6_3
# contigs	2	51	44	78	6	6	6
Largest contig	3835925	300350	500182	250540	2045293	2044230	2542455
Total length	4640858	4437775	4476309	4283745	4637036	4631106	4645623
N50	3835925	105842	117459	60082	1293612	1522478	2542455
Misassemblies
# misassemblies	8	6	7	6	7	7	9
Misassembled contigs length	3835925	678925	950766	435899	3567945	3566708	3630015
Mismatches
# mismatches per 100 kbp	0.19	1.62	1.56	3.7	0.35	0.24	0.3
# indels per 100 kbp	4.94	56.09	39.38	66.69	10.75	10.09	10.66
# N's per 100 kbp	0	0	0	0	0	0	0
Genome statistics
Genome fraction (%)	99.938	95.61	96.485	91.98	99.831	99.757	99.86
Duplication ratio	1.001	1	1	1.005	1.001	1.001	1.003
# genes	4490 + 5 part	4229 + 71 part	4288 + 64 part	4085 + 107 part	4481 + 10 part	4474 + 12 part	4485 + 8 part
NGA50	949271	89653	111937	53221	857567	857628	859219
Genome Size = 3720000 bp
Statistics without reference	pbcr_d6_all	pbcr_d6_rg4_1	pbcr_d6_rg4_2	pbcr_d6_rg4_3	pbcr_d6_rg6_1	pbcr_d6_rg6_2	pbcr_d6_rg6_3
# contigs	2	59	52	92	14	8	8
Largest contig	3835918	300357	499793	250543	1068976	2044231	2177132
Total length	4640911	4504563	4538767	4463124	4664989	4642052	4649822
N50	3835918	108839	113115	60086	674174	1522440	1026958
Misassemblies
# misassemblies	8	6	7	5	9	8	8
Misassembled contigs length	3835918	677539	950434	397273	3010680	3623486	3204090
Mismatches
# mismatches per 100 kbp	0.24	1.76	1.54	3.63	0.52	0.3	0.3
# indels per 100 kbp	5.97	57.23	40.63	74.67	11.65	11.5	10.34
# N's per 100 kbp	0	0	0	0	0	0	0
Genome statistics
Genome fraction (%)	99.938	96.869	97.666	95.718	99.734	99.723	99.832
Duplication ratio	1.001	1.002	1.002	1.005	1.01	1.004	1.004
# genes	4490 + 5 part	4283 + 81 part	4343 + 70 part	4237 + 122 part	4472 + 12 part	4471 + 13 part	4484 + 9 part
NGA50	949257	91700	98451	53254	618553	857595	770508
Runtime	33m 1s	17m 3s	17m 19s	16m 9s	24m 53s	24m 13s	25m 13s
Statistics without reference	filter25_d6_all	filter25_d6_rg4_1	filter25_d6_rg4_2	filter25_d6_rg4_3	filter25_d6_rg6_1	filter25_d6_rg6_2	filter25_d6_rg6_3
# contigs	2	51	45	74	10	7	7
Largest contig	3835918	300357	499793	250543	1068976	2044231	2177132
Total length	4640911	4429199	4462499	4252687	4637980	4633643	4641751
N50	3835918	108839	113115	69767	674174	1522440	1026958
Misassemblies
# misassemblies	8	6	7	5	8	8	8
Misassembled contigs length	3835918	677539	950434	397273	3005363	3623486	3204090
Mismatches
# mismatches per 100 kbp	0.24	1.67	1.57	3.3	0.78	0.3	0.3
# indels per 100 kbp	5.97	55.08	39.44	66	11.98	11.35	10.28
# N's per 100 kbp	0	0	0	0	0	0	0
Genome statistics
Genome fraction (%)	99.938	95.44	96.187	91.369	99.687	99.723	99.832
Duplication ratio	1.001	1	1	1.004	1.004	1.002	1.002
# genes	4490 + 5 part	4221 + 75 part	4274 + 65 part	4056 + 105 part	4467 + 13 part	4471 + 13 part	4484 + 9 part
NGA50	949257	91700	98451	53254	618553	857595	770508
Genome Size = 5580000 bp
Statistics without reference	pbcr_d6_all	pbcr_d6_rg4_1	pbcr_d6_rg4_2	pbcr_d6_rg4_3	pbcr_d6_rg6_1	pbcr_d6_rg6_2	pbcr_d6_rg6_3
# contigs	4	59	51	91	8	7	3
Largest contig	3161528	300351	500181	250537	2045299	2044231	3622857
Total length	4662182	4515003	4558713	4473065	4651047	4639615	4635596
N50	3161528	93960	113089	58883	1293638	1522515	3622857
Misassemblies
# misassemblies	8	6	7	7	8	7	8
Misassembled contigs length	3161528	678927	950772	526030	3576493	3566746	3622857
Mismatches
# mismatches per 100 kbp	0.32	1.66	1.69	3.63	0.28	0.19	0.35
# indels per 100 kbp	4.27	57.7	40.66	74.52	10.62	9.83	10.92
# N's per 100 kbp	0	0	0	0	0	0	0
Genome statistics
Genome fraction (%)	99.938	97.12	97.969	96.173	99.831	99.757	99.862
Duplication ratio	1.005	1.002	1.003	1.003	1.005	1.002	1.001
# genes	4490 + 5 part	4298 + 76 part	4358 + 68 part	4259 + 123 part	4481 + 10 part	4475 + 11 part	4487 + 6 part
NGA50	702757	89630	111935	53224	857595	857662	910332
Runtime	37m 36s	18m 7s	18m 27s	16m 51s	28m 57s	27m 35s	28m 25s
Statistics without reference	filter25_d6_all	filter25_d6_rg4_1	filter25_d6_rg4_2	filter25_d6_rg4_3	filter25_d6_rg6_1	filter25_d6_rg6_2	filter25_d6_rg6_3
# contigs	4	52	44	76	6	6	3
Largest contig	3161528	300351	500181	250537	2045299	2044231	3622857
Total length	4662182	4441307	4483671	4298734	4637078	4631147	4635596
N50	3161528	93960	113089	63438	1293638	1522515	3622857
Misassemblies
# misassemblies	8	6	7	7	7	7	8
Misassembled contigs length	3161528	678927	950772	526030	3567978	3566746	3622857
Mismatches
# mismatches per 100 kbp	0.32	1.56	1.63	3.36	0.37	0.19	0.35
# indels per 100 kbp	4.27	55.84	39.54	66.83	10.58	9.68	10.92
# N's per 100 kbp	0	0	0	0	0	0	0
Genome statistics
Genome fraction (%)	99.938	95.614	96.642	92.463	99.831	99.757	99.862
Duplication ratio	1.005	1.001	1	1.002	1.001	1.001	1.001
# genes	4490 + 5 part	4230 + 70 part	4293 + 65 part	4105 + 105 part	4481 + 10 part	4474 + 12 part	4487 + 6 part
NGA50	702757	89630	111935	53224	857595	857662	910332
D9
Statistics without reference	pbcr_d9_nogSize	pbcr_d9_gSize	pbcr_d9_gSize-10	pbcr_d9_gSize+10	pbcr_d9_gSize-20	pbcr_d9_gSize+20
# contigs	2	2	1	2	1	2
Largest contig	4651323	4644061	4651184	4644056	4651207	4651348
Total length	4660092	4652831	4651184	4652826	4651207	4660118
N50	4651323	4644061	4651184	4644056	4651207	4651348
Misassemblies
# misassemblies	8	8	8	8	8	8
Misassembled contigs length	4651323	4644061	4651184	4644056	4651207	4651348
Mismatches
# mismatches per 100 kbp	0.17	0.17	0.39	0.17	0.34	0.24
# indels per 100 kbp	31.42	31.68	31.64	31.62	33.04	30.99
# N's per 100 kbp	0	0	0	0	0	0
Genome statistics
Genome fraction (%)	100	100	99.998	100	99.998	100
Duplication ratio	1.004	1.003	1.003	1.003	1.003	1.004
# genes	4494 + 3 part	4494 + 3 part	4493 + 4 part	4494 + 3 part	4493 + 4 part	4494 + 3 part
NGA50	960398	3025485	960375	3025483	960380	960403
Runtime	29m 13s	24m 50s	23m 26s	24m 25s	21m 32s	26m 5s
Statistics without reference	filter25_d9_nogsize	filter25_d9_gsize	filter25_d9_gsize-10	filter25_d9_gsize+10	filter25_d9_gsize-20	filter25_d9_gsize+20
# contigs	1	1	1	1	1	1
Largest contig	4651323	4644061	4651184	4644056	4651207	4651348
Total length	4651323	4644061	4651184	4644056	4651207	4651348
N50	4651323	4644061	4651184	4644056	4651207	4651348
Misassemblies
# misassemblies	8	8	8	8	8	8
Misassembled contigs length	4651323	4644061	4651184	4644056	4651207	4651348
Mismatches
# mismatches per 100 kbp	0.13	0.13	0.39	0.13	0.34	0.19
# indels per 100 kbp	31.04	31.34	31.64	31.27	33.04	30.63
# N's per 100 kbp	0	0	0	0	0	0
Genome statistics
Genome fraction (%)	100	100	99.998	100	99.998	100
Duplication ratio	1.003	1.001	1.003	1.001	1.003	1.003
# genes	4494 + 3 part	4494 + 3 part	4493 + 4 part	4494 + 3 part	4493 + 4 part	4494 + 3 part
NGA50	960398	3025485	960375	3025483	960380	960403

## Sheet: S8 (D7, D8)
PBcR pipeline(wgs-8.2)
D7
Genome Size		3100000	2790000	3410000	2480000	3720000
Statistics without reference	pbcr_d7_nogsize	pbcr_d7_gsize	pbcr_d7_gsize-10	pbcr_d7_gsize+10	pbcr_d7_gsize-20	pbcr_d7_gsize+20
# contigs	1	1	1	1	1	1
Largest contig	3100140	3100062	3100061	3100039	3100030	3100027
Total length	3100140	3100062	3100061	3100039	3100030	3100027
N50	3100140	3100062	3100061	3100039	3100030	3100027
Misassemblies
# misassemblies	1	0	0	0	0	0
Misassembled contigs length	3100140	0	0	0	0	0
Mismatches
# mismatches per 100 kbp	0.03	0.03	0.03	0.03	0.03	0.13
# indels per 100 kbp	13.85	13.53	13.43	13.46	13.92	13.82
# N's per 100 kbp	0	0	0	0	0	0
Genome statistics
Genome fraction (%)	99.986	99.986	99.986	99.986	99.986	99.986
Duplication ratio	1.001	1.001	1.001	1.001	1.001	1.001
# genes	3103 + 2 part	3103 + 2 part	3103 + 2 part	3103 + 2 part	3103 + 2 part	3103 + 2 part
NGA50	1707540	3100062	3100061	3100039	3100030	3100027
Runtim	56m 10s	34m 24s	34m 5s	41m 1s	34m 12s	43m 56s
Without Genome Size
Statistics without reference	pbcr_d7_rg3_1	pbcr_d7_rg3_2	pbcr_d7_rg3_3	pbcr_d7_rg3_4
# contigs	1	1	1	1
Largest contig	3099663	3099663	3098784	3099602
Total length	3099663	3099663	3098784	3099602
N50	3099663	3099663	3098784	3099602
Misassemblies
# misassemblies	0	0	0	0
Misassembled contigs length	0	0	0	0
Mismatches
# mismatches per 100 kbp	0.06	0.06	0.03	0.03
# indels per 100 kbp	20.47	20.47	19.95	20.7
# N's per 100 kbp	0	0	0	0
Genome statistics
Genome fraction (%)	99.986	99.986	99.986	99.986
Duplication ratio	1.001	1.001	1.001	1.001
# genes	3103 + 2 part	3103 + 2 part	3103 + 2 part	3103 + 2 part
NGA50	3099663	3099663	3098784	3099602
Runtime	42m 32s	37m 55s	39m 36s	43m 27s
D8
Genome Size = 5170000 bp
Statistics without reference	pbcr_d8_all	pbcr_d8_rg4_1	pbcr_d8_rg4_2	pbcr_d8_rg4_3
# contigs	2	16	10	15
Largest contig	5163845	2233572	2243053	2214015
Total length	5173098	5172051	5169489	5172101
N50	5163845	1382071	1271605	1392430
Misassemblies
# misassemblies	1	0	1	0
Misassembled contigs length	5163845	0	2243053	0
Mismatches
# mismatches per 100 kbp	3.87	8.41	6.87	8.18
# indels per 100 kbp	0.52	7.54	5.59	5.52
# N's per 100 kbp	0	0	0	0
Genome statistics
Genome fraction (%)	100	99.808	99.977	99.864
Duplication ratio	1.002	1.003	1.002	1.002
# genes	4338 + 1 part	4319 + 17 part	4329 + 10 part	4321 + 15 part
NGA50	2926365	1382071	1271604	1392430
Runtime	58m	33m 10s	33m 51s	33m 36s
Statistics without reference	filter25_d8_all_	filter25_d8_rg4_1	filter25_d8_rg4_2	filter25_d8_rg4_3
# contigs	1	13	10	12
Largest contig	5163845	2233572	2243053	2214015
Total length	5163845	5144475	5169489	5153037
N50	5163845	1382071	1271605	1392430
Misassemblies
# misassemblies	1	0	1	0
Misassembled contigs length	5163845	0	2243053	0
Mismatches
# mismatches per 100 kbp	3.89	8.4	6.87	8.2
# indels per 100 kbp	0.64	7.23	5.59	5.44
# N's per 100 kbp	0	0	0	0
Genome statistics
Genome fraction (%)	99.945	99.548	99.977	99.643
Duplication ratio	1.001	1	1.002	1.001
# genes	4336 + 2 part	4309 + 18 part	4329 + 10 part	4312 + 16 part
NGA50	2926365	1382071	1271604	1392430
Genome Size = 4653000 bp
Statistics without reference	pbcr_d8_all	pbcr_d8_rg4_1	pbcr_d8_rg4_2	pbcr_d8_rg4_3
# contigs	2	43	33	26
Largest contig	5163845	1821377	2215586	2212632
Total length	5173098	5122155	5141425	5145079
N50	5163845	360474	1272328	720504
Misassemblies
# misassemblies	1	0	0	0
Misassembled contigs length	5163845	0	0	0
Mismatches
# mismatches per 100 kbp	3.87	7.33	7.32	6.52
# indels per 100 kbp	0.56	13.99	11.27	10.04
# N's per 100 kbp	0	0	0	0
Genome statistics
Genome fraction (%)	100	99.035	99.415	99.455
Duplication ratio	1.002	1.001	1.001	1.001
# genes	4338 + 1 part	4254 + 56 part	4281 + 42 part	4293 + 34 part
NGA50	2926367	360474	1272327	720504
Runtime	55m 29s	31m 47s	32m 44s	31m 4s
Statistics without reference	filter25_d8_all_	filter25_d8_rg4_1	filter25_d8_rg4_2	filter25_d8_rg4_3
# contigs	1	31	30	20
Largest contig	5163845	1821377	2215586	2212632
Total length	5163845	5024237	5108915	5089645
N50	5163845	360474	1272328	720504
Misassemblies
# misassemblies	1	0	0	0
Misassembled contigs length	5163845	0	0	0
Mismatches
# mismatches per 100 kbp	3.89	7.39	7.36	6.56
# indels per 100 kbp	0.68	12.09	10.82	9.33
# N's per 100 kbp	0	0	0	0
Genome statistics
Genome fraction (%)	99.945	97.19	98.871	98.476
Duplication ratio	1.001	1	1	1
# genes	4336 + 2 part	4182 + 45 part	4259 + 40 part	4252 + 28 part
NGA50	2926367	360474	1272327	720504
Genome Size = 5687000 bp
Statistics without reference	pbcr_d8_all	pbcr_d8_rg4_1	pbcr_d8_rg4_2	pbcr_d8_rg4_3
# contigs	2	16	10	14
Largest contig	5163844	2233573	2243055	2214008
Total length	5173097	5173148	5169519	5172454
N50	5163844	1382064	1271645	1392431
Misassemblies
# misassemblies	1	0	1	0
Misassembled contigs length	5163844	0	2243055	0
Mismatches
# mismatches per 100 kbp	2.92	8.01	6.89	8.16
# indels per 100 kbp	0.43	7.37	5.44	5.43
# N's per 100 kbp	0	0	0	0
Genome statistics
Genome fraction (%)	100	99.829	99.977	99.871
Duplication ratio	1.002	1.003	1.002	1.002
# genes	4338 + 1 part	4319 + 17 part	4329 + 10 part	4323 + 13 part
NGA50	2926365	1382064	1271643	1392431
Runtime	1hr 1m	42m 37s	44m 46s	42m 22s
Statistics without reference	filter25_d8_all_	filter25_d8_rg4_1	filter25_d8_rg4_2	filter25_d8_rg4_3
# contigs	1	13	10	12
Largest contig	5163844	2233573	2243055	2214008
Total length	5163844	5145570	5169519	5159845
N50	5163844	1382064	1271645	1392431
Misassemblies
# misassemblies	1	0	1	0
Misassembled contigs length	5163844	0	2243055	0
Mismatches
# mismatches per 100 kbp	2.94	7.99	6.89	8.17
# indels per 100 kbp	0.56	7.09	5.44	5.49
# N's per 100 kbp	0	0	0	0
Genome statistics
Genome fraction (%)	99.945	99.569	99.977	99.775
Duplication ratio	1.001	1	1.002	1.001
# genes	4336 + 2 part	4309 + 18 part	4329 + 10 part	4320 + 15 part
NGA50	2926365	1382064	1271643	1392431
Genome Size = 4136000 bp
Statistics without reference	pbcr_d8_all	pbcr_d8_rg4_1	pbcr_d8_rg4_2	pbcr_d8_rg4_3
# contigs	2	42	33	25
Largest contig	5163822	1821375	2215562	2212634
Total length	5173075	5117673	5141470	5145855
N50	5163822	360474	1272327	720504
Misassemblies
# misassemblies	1	0	0	2
Misassembled contigs length	5163822	0	0	414201
Mismatches
# mismatches per 100 kbp	3.68	7.31	7.34	6.75
# indels per 100 kbp	0.79	14.08	11.23	10.1
# N's per 100 kbp	0	0	0	0
Genome statistics
Genome fraction (%)	100	98.948	99.416	99.456
Duplication ratio	1.002	1.001	1.001	1.002
# genes	4338 + 1 part	4251 + 56 part	4282 + 41 part	4293 + 34 part
NGA50	2926351	360474	1272326	720504
Runtime	1hr 4m	35m 10s	36m 54s	35m 18s
Statistics without reference	filter25_d8_all_	filter25_d8_rg4_1	filter25_d8_rg4_2	filter25_d8_rg4_3
# contigs	1	31	30	19
Largest contig	5163822	1821375	2215562	2212634
Total length	5163822	5024185	5108963	5090420
N50	5163822	360474	1272327	720504
Misassemblies
# misassemblies	1	0	0	2
Misassembled contigs length	5163822	0	0	414201
Mismatches
# mismatches per 100 kbp	3.7	7.37	7.38	6.8
# indels per 100 kbp	0.91	12.23	10.77	9.39
# N's per 100 kbp	0	0	0	0
Genome statistics
Genome fraction (%)	99.945	97.189	98.872	98.478
Duplication ratio	1.001	1	1	1.001
# genes	4336 + 2 part	4181 + 46 part	4260 + 39 part	4252 + 28 part
Genome Size = 6204000 bp
Statistics without reference	pbcr_d8_all	pbcr_d8_rg4_1	pbcr_d8_rg4_2	pbcr_d8_rg4_3
# contigs	2	16	9	14
Largest contig	5163833	2233593	2243042	2214012
Total length	5173086	5165510	5169779	5172495
N50	5163833	1382073	1271789	1392434
Misassemblies
# misassemblies	1	0	1	0
Misassembled contigs length	5163833	0	2243042	0
Mismatches
# mismatches per 100 kbp	3.95	8.28	6.93	8.14
# indels per 100 kbp	0.48	7.42	5.73	5.66
# N's per 100 kbp	0	0	0	0
Genome statistics
Genome fraction (%)	100	99.837	99.98	99.871
Duplication ratio	1.002	1.001	1.002	1.002
# genes	4338 + 1 part	4318 + 18 part	4331 + 8 part	4323 + 13 part
NGA50	2926354	1382073	1271789	1392434
Runtime	1hr 19m	41m 3s	32m 30s	31m 16s
Statistics without reference	filter25_d8_all_	filter25_d8_rg4_1	filter25_d8_rg4_2	filter25_d8_rg4_3
# contigs	1	14	9	12
Largest contig	5163833	2233593	2243042	2214012
Total length	5163833	5156868	5169779	5159887
N50	5163833	1382073	1271789	1392434
Misassemblies
# misassemblies	1	0	1	0
Misassembled contigs length	5163833	0	2243042	0
Mismatches
# mismatches per 100 kbp	3.97	8.28	6.93	8.15
# indels per 100 kbp	0.64	7.33	5.73	5.7
# N's per 100 kbp	0	0	0	0
Genome statistics
Genome fraction (%)	99.945	99.756	99.98	99.775
Duplication ratio	1.001	1	1.002	1.001
# genes	4336 + 2 part	4316 + 18 part	4331 + 8 part	4320 + 15 part
NGA50	2926354	1382073	1271789	1392434
Without Genome Size	without "-pbCNS"
Statistics without reference	pbcr_d8_all	pbcr_d8_rg6_1	pbcr_d8_rg6_2	pbcr_d8_rg6_3
# contigs	2	2	2	2
Largest contig	5163845	5163749	5163778	5163424
Total length	5173098	5172988	5172966	5172677
N50	5163845	5163749	5163778	5163424
Misassemblies
# misassemblies	1	1	1	0
Misassembled contigs length	5163845	5163749	5163778	0
Mismatches
# mismatches per 100 kbp	5.84	5.17	3.37	3.54
# indels per 100 kbp	0.56	1.03	0.97	2.24
# N's per 100 kbp	0	0	0	0
Genome statistics
Genome fraction (%)	100	100	100	100
Duplication ratio	1.002	1.002	1.002	1.001
# genes	4338 + 1 part	4338 + 1 part	4338 + 1 part	4338 + 1 part
NGA50	2926366	2926293	2926326	5163424
Runtime	1hr 11m	53m 55s	54m 57s	57m 8s
Statistics without reference	filter25_D8_all	filter25_D8_rg6_1_	filter25_D8_rg6_2	filter25_D8_rg6_3
# contigs	1	1	1	1
Largest contig	5163845	5163749	5163778	5163424
Total length	5163845	5163749	5163778	5163424
N50	5163845	5163749	5163778	5163424
Misassemblies
# misassemblies	1	1	1	0
Misassembled contigs length	5163845	5163749	5163778	0
Mismatches
# mismatches per 100 kbp	5.85	5.21	3.39	3.54
# indels per 100 kbp	0.64	1.14	1.18	2.29
# N's per 100 kbp	0	0	0	0
Genome statistics
Genome fraction (%)	99.945	99.945	99.945	99.913
Duplication ratio	1.001	1.001	1.001	1
# genes	4336 + 2 part	4336 + 2 part	4336 + 2 part	4335 + 3 part
NGA50	2926366	2926293	2926326	5163424
Without Genome Size
Statistics without reference	pbcr_d8_all	pbcr_d8_rg6_1	pbcr_d8_rg6_2	pbcr_d8_rg6_3
# contigs	2	2	2	2
Largest contig	5164065	5163932	5163855	5163813
Total length	5173431	5173297	5173189	5173295
N50	5164065	5163932	5163855	5163813
Misassemblies
# misassemblies	0	1	0	0
Misassembled contigs length	0	5163932	0	0
Mismatches
# mismatches per 100 kbp	8.26	0	8.28	8.32
# indels per 100 kbp	0.6	0.17	1.03	1.01
# N's per 100 kbp	0	0	0	0
Genome statistics
Genome fraction (%)	100	100	100	100
Duplication ratio	1.001	1.002	1.001	1.001
# genes	4338 + 1 part	4338 + 1 part	4338 + 1 part	4338 + 1 part
NGA50	5164065	2926240	5163855	5163813
Runtime	1hr 15m	1hr 14m	1hr 27m	1hr 24m
Statistics without reference	filter25_D8_all	filter25_D8_rg6_1	filter25_D8_rg6_2	filter25_D8_rg6_3
# contigs	1	1	1	1
Largest contig	5164065	5163932	5163855	5163813
Total length	5164065	5163932	5163855	5163813
N50	5164065	5163932	5163855	5163813
Misassemblies
# misassemblies	0	1	0	0
Misassembled contigs length	0	5163932	0	0
Mismatches
# mismatches per 100 kbp	8.27	0.02	8.29	8.35
# indels per 100 kbp	0.76	0.19	1.16	1.16
# N's per 100 kbp	0	0	0	0
Genome statistics
Genome fraction (%)	99.922	99.942	99.918	99.917
Duplication ratio	1	1.001	1	1
# genes	4335 + 3 part	4336 + 2 part	4335 + 3 part	4335 + 3 part
NGA50	5164065	2926240	5163855	5163813

## Sheet: S9(D9)
HGAP 3.0
Statistics without reference	hgap_d9_gSize-10	hgap_d9_gSize+10	hgap_d9_gSize-20	hgap_d9_gSize+20	hgap_d9_gSize
# contigs	1	1	1	1	1
Largest contig	4657584	4657492	4657578	4657479	4657584
Total length	4657584	4657492	4657578	4657479	4657584
N50	4657584	4657492	4657578	4657479	4657584
Misassemblies
# misassemblies	8	8	8	8	8
Misassembled contigs length	4657584	4657492	4657578	4657479	4657584
Mismatches
# mismatches per 100 kbp	0.15	0.15	0.15	0.15	0.15
# indels per 100 kbp	0.19	0.17	0.19	0.17	0.19
# N's per 100 kbp	0	0	0	0	0
Genome statistics
Genome fraction (%)	100	100	100	100	100
Duplication ratio	1.004	1.004	1.004	1.004	1.004
# genes	4494 + 3 part	4494 + 3 part	4494 + 3 part	4494 + 3 part	4494 + 3 part
NGA50	3026417	3026417	3026417	3026417	3026417
Runtime	2hr 21m	2hr 8m	2hr 13m	2hr 2m	2hr 22m
Discard low-case base
Statistics without reference	f_hgap_d9_gSize-10	f_hgap_d9_gSize+10	f_hgap_d9_gSize-20	f_hgap_d9_gSize+20	f_hgap_d9_gSize
# contigs	1	1	1	1	1
Largest contig	4656344	4656242	4656345	4656234	4656344
Total length	4656344	4656242	4656345	4656234	4656344
N50	4656344	4656242	4656345	4656234	4656344
Misassemblies
# misassemblies	8	8	8	8	8
Misassembled contigs length	4656344	4656242	4656345	4656234	4656344
Mismatches
# mismatches per 100 kbp	0.15	0.15	0.15	0.15	0.15
# indels per 100 kbp	0.19	0.17	0.19	0.17	0.19
# N's per 100 kbp	0	0	0	0	0
Genome statistics
Genome fraction (%)	100	100	100	100	100
Duplication ratio	1.004	1.004	1.004	1.004	1.004
# genes	4494 + 3 part	4494 + 3 part	4494 + 3 part	4494 + 3 part	4494 + 3 part
NGA50	3026417	3026417	3026417	3026417	3026417
